# Supplementary material for: Sex Differences in Intestinal P-Glycoprotein Expression in Wistar versus Sprague Dawley Rats
Source: Pharmaceutics. 2022 May 10;14(5):1030. doi: 10.3390/pharmaceutics14051030 (PMC9143158; doi:10.3390/pharmaceutics14051030)
Supplement: Supplementary file 1 [file pharmaceutics-14-01030-s001.zip]

Archive with 1 entries (1 files):
- pharmaceutics-1691956-supplementary.pdf
